# Supplementary material for: LINE-1 Methylation Status Correlates Significantly to Post-Therapeutic Recurrence in Stage III Colon Cancer Patients Receiving FOLFOX-4 Adjuvant Chemotherapy
Source: PLoS One. 2015 Apr 28;10(4):e0123973. doi: 10.1371/journal.pone.0123973 (PMC4412676; doi:10.1371/journal.pone.0123973)
Supplement: S1 Dataset — (XLS) [file pone.0123973.s001.xls]

## Sheet: Sheet1
Dispatch Patient Number	Age (year)	Sex	Tumor Size >=5cm	Histology Grade	T Stage	N Satge	Tumor Location	Vascular Iinvasion (Y/N)	Perineural Invasion (Y/N)	LINE 1 Methylation Level (%)	Disease-Free Survival (month)	Overall Survival (month)	Mortality (Y/N)	Recurrence (Y/N)
1	77	F	Yes	MD	T3	N2	Asceding Colon	No	No	66.15	28	40.92	Yes	Yes
2	49	M	Yes	PD	T3	N1	Sigmoid Colon	No	Yes	58.21	6	12	Yes	Yes
3	75	F	No	MD	T2	N1	Transverse Colon	Yes	No	54.35	62	61.92	No	No
4	57	F	Yes	MD	T3	N2	Asceding Colon	No	Yes	62.25	62	61.92	No	No
5	64	M	No	MD	T3	N1	Sigmoid Colon	No	No	71.61	62	61.92	No	No
6	74	M	Yes	MD	T2	N1	Sigmoid Colon	Yes	Yes	63.69	61	60.96	No	No
7	59	M	Yes	MD	T4	N2	Sigmoid Colon	No	Yes	59.76	6	15	Yes	Yes
8	75	F	No	MD	T3	N1	Transverse Colon	Yes	No	59.99	58	57.96	No	No
9	58	F	No	MD	T3	N1	Transverse Colon	No	No	65.2	58	57.96	No	No
10	34	M	No	MD	T3	N1	Rectum	Yes	Yes	64.93	54	54	No	No
11	54	F	No	MD	T3	N1	Sigmoid Colon	No	No	69.33	55	54.96	No	No
12	84	F	No	MD	T3	N1	Sigmoid Colon	No	No	64.46	21	51	Yes	Yes
13	52	M	No	MD	T3	N1	Rectum	No	No	65.64	11	28.92	Yes	Yes
14	66	M	No	MD	T3	N1	Rectum	Yes	No	51.52	20	19.32	Yes	Yes
15	71	F	Yes	MD	T3	N1	Transverse Colon	Yes	No	60.93	19	40.92	No	Yes
16	79	F	Yes	PD	T3	N1	Sigmoid Colon	No	No	60.61	11	24.96	Yes	Yes
17	66	M	No	MD	T2	N1	Sigmoid Colon	No	No	60.41	17	54	No	Yes
18	53	F	Yes	MD	T4	N2	Sigmoid Colon	Yes	Yes	68.74	13	12.96	Yes	Yes
19	84	M	No	PD	T3	N1	Asceding Colon	No	No	67.06	10	49.92	Yes	Yes
20	55	M	No	MD	T3	N1	Rectum	Yes	No	68.88	10	16.92	Yes	Yes
21	62	F	Yes	MD	T4	N1	Asceding Colon	No	No	73.29	10	15.96	Yes	Yes
22	73	M	Yes	PD	T3	N2	Sigmoid Colon	Yes	Yes	71.92	51	51	No	No
23	72	M	No	MD	T2	N2	Rectum	No	No	66.56	39	48.96	No	Yes
24	43	F	Yes	MD	T3	N1	Sigmoid Colon	No	Yes	62.65	17	16.92	No	No
25	71	M	No	MD	T3	N1	Sigmoid Colon	Yes	No	54.75	47	46.92	No	No
26	60	F	Yes	MD	T3	N1	Sigmoid Colon	No	No	58.91	24	46.92	No	Yes
27	46	M	Yes	MD	T3	N2	Sigmoid Colon	No	No	59.54	47	46.92	No	No
28	79	M	Yes	PD	T3	N2	Asceding Colon	Yes	No	65.86	45	45	No	No
29	55	M	No	MD	T3	N1	Asceding Colon	No	No	59.5	43	42.96	No	No
30	70	F	No	MD	T3	N2	Sigmoid Colon	No	Yes	58.87	43	42.96	No	No
31	68	M	No	MD	T4	N1	Asceding Colon	Yes	No	60.71	11	25.92	Yes	Yes
32	62	M	No	MD	T3	N1	Sigmoid Colon	No	No	57.39	41	40.92	No	No
33	58	M	Yes	MD	T3	N1	Descending Colon	No	No	56.79	11	42.96	No	Yes
34	70	F	Yes	PD	T4	N2	Descending Colon	Yes	No	37.41	29	34.92	Yes	Yes
35	67	F	No	MD	T3	N2	Rectum	No	No	53.48	5	40.92	No	Yes
36	87	M	Yes	MD	T3	N2	Asceding Colon	No	No	61.23	4	3.96	Yes	No
37	31	F	No	MD	T3	N1	Descending Colon	No	No	59.65	14	22.92	Yes	Yes
38	73	M	Yes	MD	T3	N1	Sigmoid Colon	No	No	50.57	42	42	No	No
39	56	F	No	MD	T2	N1	Sigmoid Colon	No	No	61.08	22	22.92	Yes	Yes
40	75	M	No	MD	T3	N1	Rectum	No	No	55.15	5	15.96	No	Yes
41	56	F	No	MD	T3	N2	Asceding Colon	Yes	Yes	70.08	25	28.92	Yes	Yes
42	73	M	Yes	PD	T3	N2	Asceding Colon	Yes	No	56.23	40	39.96	No	No
43	39	F	Yes	MD	T3	N1	Sigmoid Colon	No	Yes	58.31	40	39.96	No	No
44	68	M	No	MD	T3	N2	Rectum	No	No	44.26	38	37.92	No	No
45	67	M	No	WD	T3	N1	Rectum	No	No	59.84	39	39	No	No
46	67	M	No	MD	T3	N1	Sigmoid Colon	Yes	No	60.71	36	36	No	No
47	54	F	No	MD	T3	N1	Sigmoid Colon	No	No	54.16	11	36.96	No	Yes
48	50	M	No	MD	T3	N1	Asceding Colon	No	No	55.43	10	36	Yes	Yes
49	75	F	Yes	MD	T2	N1	Rectum	Yes	No	59.4	8	33	Yes	Yes
50	34	M	Yes	PD	T3	N1	Transverse Colon	Yes	No	60.38	37	36.96	No	Yes
51	67	F	Yes	MD	T3	N1	Asceding Colon	No	No	63.27	35	34.92	No	No
52	69	M	Yes	PD	T4	N1	Rectum	No	No	57.47	35	34.92	No	No
53	68	M	No	MD	T3	N1	Sigmoid Colon	Yes	No	58.62	10	9.96	No	No
54	60	F	No	MD	T4	N1	Asceding Colon	No	No	71.7	35	34.92	No	No
55	46	M	No	MD	T4	N1	Asceding Colon	Yes	Yes	61.85	7	16.92	Yes	Yes
56	53	F	No	MD	T3	N2	Sigmoid Colon	Yes	Yes	58.49	32	31.92	No	No
57	63	M	No	MD	T1	N1	Sigmoid Colon	No	No	68.56	33	33	No	No
58	48	M	Yes	MD	T3	N2	Asceding Colon	No	Yes	66.25	31	30.96	No	No
59	63	F	No	PD	T3	N1	Sigmoid Colon	No	No	63.45	14	24	Yes	Yes
60	62	M	No	MD	T3	N2	Asceding Colon	Yes	Yes	64.65	12	12	No	No
61	52	M	Yes	PD	T4	N1	Transverse Colon	No	No	65.77	5	19.92	Yes	Yes
62	69	M	Yes	MD	T3	N1	Sigmoid Colon	No	No	65.07	7	31.92	No	Yes
63	69	M	Yes	PD	T4	N2	Rectum	Yes	Yes	39.66	5	12	Yes	Yes
64	46	M	No	MD	T3	N1	Sigmoid Colon	No	No	57.15	9	19.92	Yes	Yes
65	30	M	Yes	MD	T3	N1	Asceding Colon	No	Yes	65.39	28	27.96	No	No
66	48	F	No	MD	T3	N1	Sigmoid Colon	No	Yes	62.41	30	30	No	No
67	47	F	No	MD	T3	N1	Sigmoid Colon	No	No	60.22	27	27	No	No
68	53	M	No	MD	T3	N1	Asceding Colon	Yes	No	67	11	28.92	No	Yes
69	77	F	Yes	PD	T4	N2	Asceding Colon	No	No	66.91	8	18.96	Yes	Yes
70	54	M	Yes	MD	T3	N2	Sigmoid Colon	No	No	56.11	29	28.92	No	No
71	76	M	Yes	MD	T4	N2	Sigmoid Colon	Yes	Yes	64.29	26	25.92	No	No
72	55	M	No	MD	T3	N1	Descending Colon	No	No	68.9	27	27	No	Yes
73	33	M	No	MD	T3	N2	Descending Colon	Yes	Yes	68.63	7	18.96	Yes	Yes
74	70	M	Yes	MD	T3	N2	Rectum	No	No	57.51	13	27	No	Yes
75	77	M	No	MD	T4	N1	Rectum	Yes	Yes	67.52	19	21	Yes	Yes
76	72	F	No	MD	T4	N1	Sigmoid Colon	Yes	Yes	61.82	26	25.92	No	No
77	46	M	Yes	MD	T3	N2	Sigmoid Colon	Yes	Yes	68.91	25	24.96	No	No
78	75	M	No	MD	T3	N1	Rectum	No	No	70.47	22	21.96	No	No
79	63	M	No	MD	T3	N1	Sigmoid Colon	No	No	63	18	24.96	No	Yes
80	52	F	No	MD	T3	N2	Asceding Colon	Yes	Yes	68.05	26	25.92	No	No
81	61	M	No	MD	T3	N1	Sigmoid Colon	Yes	No	67	24	24	No	No
82	82	M	No	MD	T3	N2	Asceding Colon	No	Yes	67.75	17	16.92	Yes	Yes
83	67	M	Yes	MD	T2	N1	Rectum	No	Yes	61.01	23	22.92	No	No
84	69	M	Yes	MD	T3	N1	Sigmoid Colon	No	No	61.03	24	24	No	No
85	52	F	Yes	MD	T3	N1	Asceding Colon	No	No	67.4	25	24.96	No	No
86	56	M	No	MD	T1	N1	Rectum	No	No	63.18	26	25.92	No	No
87	62	F	Yes	MD	T4	N2	Transverse Colon	No	Yes	74.34	25	24.96	No	No
88	58	F	No	PD	T3	N1	Sigmoid Colon	No	No	64.04	25	24.96	No	No
89	61	M	Yes	MD	T3	N2	Transverse Colon	Yes	No	46.86	5	7.92	Yes	Yes
90	72	M	No	MD	T4	N1	Rectum	No	Yes	61.2	12	12.96	Yes	Yes
91	57	F	No	MD	T3	N1	Sigmoid Colon	No	No	74.63	24	24	No	No
92	50	F	No	MD	T1	N1	Rectum	No	No	70.94	15	15	Yes	No
93	64	M	No	PD	T3	N2	Sigmoid Colon	Yes	No	73.43	21	21	No	No
94	72	M	Yes	MD	T4	N1	Asceding Colon	No	No	68.33	10	9.96	Yes	No
95	64	M	No	MD	T3	N1	Sigmoid Colon	Yes	Yes	68.69	21	21	No	No
96	50	F	No	WD	T3	N1	Asceding Colon	No	No	69.22	22	21.96	No	No
97	76	M	No	MD	T3	N1	Asceding Colon	No	No	72.28	21	21	No	No
98	71	M	No	MD	T3	N1	Transverse Colon	No	Yes	57.73	22	21.96	No	No
99	54	M	No	MD	T3	N1	Sigmoid Colon	Yes	No	64.81	21	21	No	No
100	60	M	No	PD	T3	N2	Descending Colon	No	No	57.83	21	21	No	No
101	64	F	No	MD	T2	N1	Sigmoid Colon	No	No	77.88	19	18.96	No	No
102	64	M	Yes	MD	T4	N2	Sigmoid Colon	Yes	Yes	67.09	20	19.92	No	No
103	50	M	No	MD	T3	N1	Sigmoid Colon	Yes	No	63.64	20	19.92	No	Yes
104	74	F	Yes	MD	T4	N1	Asceding Colon	No	No	70.06	7	18	No	Yes
105	40	M	No	PD	T4	N2	Asceding Colon	No	Yes	73.5	20	19.92	No	No
106	69	M	No	MD	T3	N1	Sigmoid Colon	Yes	No	68.56	15	19.92	No	Yes
107	55	M	No	MD	T4	N1	Rectum	Yes	No	72.67	19	18.96	No	No
108	52	F	Yes	MD	T3	N1	Asceding Colon	Yes	No	60.22	20	19.92	No	No
109	62	M	Yes	MD	T3	N1	Asceding Colon	No	No	73.64	19	18.96	No	No
110	69	M	No	MD	T1	N1	Sigmoid Colon	Yes	No	70.22	18	18	No	No
111	62	M	Yes	WD	T3	N2	Transverse Colon	No	No	61.63	17	16.92	No	No
112	59	M	No	MD	T4	N2	Descending Colon	No	Yes	69.38	3	9.96	Yes	Yes
113	54	F	No	MD	T3	N1	Sigmoid Colon	No	Yes	42.36	16	15.96	No	No
114	64	M	No	MD	T3	N2	Sigmoid Colon	No	Yes	65.08	14	15.96	No	Yes
115	66	F	No	WD	T3	N1	Rectum	No	No	64.36	17	16.92	No	No
116	58	M	No	MD	T3	N2	Descending Colon	No	No	65.2	17	16.92	No	No
117	80	F	Yes	MD	T4	N1	Asceding Colon	No	Yes	77.15	16	15.96	No	No
118	70	F	No	MD	T2	N1	Rectum	No	No	71.59	16	15.96	No	No
119	65	M	Yes	MD	T3	N1	Rectum	No	Yes	63.03	16	15.96	No	No
120	56	F	No	MD	T2	N1	Sigmoid Colon	Yes	Yes	70.92	15	15	No	No
121	65	M	No	MD	T4	N1	Rectum	No	Yes	65.57	5	4.92	No	No
122	54	M	No	PD	T3	N2	Sigmoid Colon	Yes	No	67.1	14	13.92	No	No
123	53	F	No	MD	T2	N2	Sigmoid Colon	No	No	59.25	13	12.96	No	No
124	67	M	Yes	MD	T3	N2	Rectum	No	Yes	62.65	13	12.96	No	No
125	73	F	No	WD	T2	N1	Descending Colon	No	No	70.02	11	10.92	No	No
126	66	M	No	MD	T3	N2	Sigmoid Colon	Yes	Yes	65.78	12	12	No	No
127	67	M	No	MD	T3	N2	Rectum	No	Yes	55.99	11	10.92	No	No
128	41	F	No	WD	T3	N1	Sigmoid Colon	Yes	Yes	61.53	10	9.96	No	No
129	61	M	No	MD	T3	N1	Sigmoid Colon	Yes	No	72.51	11	10.92	No	No
